# Supplementary material for: Assessment of Chinese suitable habitats of Amomum tsao-ko in different climatic conditions
Source: Front Plant Sci. 2025 May 8;16:1561026. doi: 10.3389/fpls.2025.1561026 (PMC12095335; doi:10.3389/fpls.2025.1561026)
Supplement: Supplementary file 1 [file SupplementaryFile1.zip]

Archive with 6 entries (6 files):
- Figure S1.DOCX
- Data Sheet 1.CSV
- Data Sheet 2.ZIP
- Data Sheet 3.ZIP
- MaxEnt version 3.4.4.DOCX
- Table S1 and Table S2.DOCX
