# Supplementary material for: Assessment of Chinese suitable habitats of Amomum tsao-ko in different climatic conditions
Source: Front Plant Sci. 2025 May 8;16:1561026. doi: 10.3389/fpls.2025.1561026 (PMC12095335; doi:10.3389/fpls.2025.1561026)
Supplement: Supplementary file 1 [file SupplementaryFile1.zip › Data Sheet 1.CSV]

species	longitude	latitude
Amomum tsaoko	106.284396	29.980586
Amomum tsaoko	107.103421	29.160473
Amomum tsaoko	108.774306	28.859421
Amomum tsaoko	98.673738	27.748678
Amomum tsaoko	101.912022	23.682622
Amomum tsaoko	103.559588	23.14126
Amomum tsaoko	100.454343	21.962158
Amomum tsaoko	105.635667	23.634312
Amomum tsaoko	104.400498	23.018657
Amomum tsaoko	98.924457	28.470085
Amomum tsaoko	104.707561	23.130236
Amomum tsaoko	106.617146	26.850806
Amomum tsaoko	106.755376	25.431598
Amomum tsaoko	105.693354	26.224893
Amomum tsaoko	105.610209	25.939544
Amomum tsaoko	106.599346	28.676464
Amomum tsaoko	105.838924	23.394461
Amomum tsaoko	106.613336	23.897027
Amomum tsaoko	110.189409	25.254454
Amomum tsaoko	108.911575	24.783085
Amomum tsaoko	108.105932	23.950931
Amomum tsaoko	104.582897	22.954744
Amomum tsaoko	104.517406	28.170174
Amomum tsaoko	105.637494	23.63138
Amomum tsaoko	103.388085	23.36561
Amomum tsaoko	104.672252	23.437468
Amomum tsaoko	103.234876	22.827554
Amomum tsaoko	104.709553	23.131585
Amomum tsaoko	101.513568	29.00638
Amomum tsaoko	103.693435	22.98999
Amomum tsaoko	104.400411	23.018993
Amomum tsaoko	105.839424	23.393793
Amomum tsaoko	98.7947	24.8022
Amomum tsaoko	98.468611	25.052778
